# Supplementary material for: Molecular Insight into Ligand Binding and Transport by the Lentil Lipid Transfer Protein Lc-LTP2: The Role of Basic Amino Acid Residues at Opposite Entrances to the Hydrophobic Cavity
Source: Biomolecules. 2023 Nov 24;13(12):1699. doi: 10.3390/biom13121699 (PMC10741581; doi:10.3390/biom13121699)
Supplement: Supplementary file 1 [file biomolecules-13-01699-s001.zip]

Archive with 1 entries (1 files):
- biomolecules-2726153-supplementary.pdf
